# Supplementary material for: Novel Picornavirus Detected in Wild Deer: Identification, Genomic Characterisation, and Prevalence in Australia
Source: Viruses. 2021 Dec 2;13(12):2412. doi: 10.3390/v13122412 (PMC8706930; doi:10.3390/v13122412)
Supplement: Supplementary file 1 [file viruses-13-02412-s001.zip]

Archive with 1 entries (1 files):
- viruses-1472950-supplementary.pdf
